# Supplementary material for: Biosensor-Assisted Adaptive Laboratory Evolution for Violacein Production
Source: Int J Mol Sci. 2021 Jun 19;22(12):6594. doi: 10.3390/ijms22126594 (PMC8233975; doi:10.3390/ijms22126594)
Supplement: Supplementary file 1 [file ijms-22-06594-s001.zip]

Archive with 1 entries (1 files):
- ijms-1234719-supplementary.pdf
